# Supplementary material for: Dietary Omega-3 Supplementation with Linseed and Padina pavonica Protects Rabbit Spermatozoa Against In Vitro LPS-Induced Damage
Source: Antioxidants (Basel). 2026 Feb 26;15(3):289. doi: 10.3390/antiox15030289 (PMC13024459; doi:10.3390/antiox15030289)
Supplement: Supplementary file 1 [file antioxidants-15-00289-s001.zip]

Archive with 1 entries (1 files):
- antioxidants-4133319-supplementary.pdf
